# Supplementary material for: Three-Dimensional Model Analysis Revealed Differential Cytotoxic Effects of the NK-92 Cell Line and Primary NK Cells on Breast and Ovarian Carcinoma Cell Lines Mediated by Variations in Receptor–Ligand Interactions and Soluble Factor Profiles
Source: Biomedicines. 2024 Oct 20;12(10):2398. doi: 10.3390/biomedicines12102398 (PMC11504426; doi:10.3390/biomedicines12102398)
Supplement: Supplementary file 1 [file biomedicines-12-02398-s001.zip]

Archive with 8 entries (7 files):
- biomedicines-3258827-supplementary/
- biomedicines-3258827-supplementary/Supplementary Figure S1.tif
- biomedicines-3258827-supplementary/Supplementary Figure S2.tif
- biomedicines-3258827-supplementary/Supplementary Figure S3.tif
- biomedicines-3258827-supplementary/Supplementary Figure S4.tif
- biomedicines-3258827-supplementary/Supplementary Figure S5.tif
- biomedicines-3258827-supplementary/Supplementary Figure S6.tif
- biomedicines-3258827-supplementary/Supplementary Table S1.pdf
